# Supplementary material for: Captivity Shifts Gut Microbiota Communities in White-Lipped Deer (Cervus albirostris)
Source: Animals (Basel). 2022 Feb 11;12(4):431. doi: 10.3390/ani12040431 (PMC8868073; doi:10.3390/ani12040431)
Supplement: Supplementary file 1 [file animals-12-00431-s001.zip]

Archive with 1 entries (1 files):
- animals-1587391-supplementary.pdf
